# Supplementary material for: Can a Commercially Available Smartwatch Device Accurately Measure Nighttime Sleep Outcomes in Individuals with Knee Osteoarthritis and Comorbid Insomnia? A Comparison with Home-Based Polysomnography
Source: Sensors (Basel). 2025 Aug 5;25(15):4813. doi: 10.3390/s25154813 (PMC12349529; doi:10.3390/s25154813)
Supplement: Supplementary file 1 [file sensors-25-04813-s001.zip]

Archive with 1 entries (1 files):
- sensors-3729126-supplementary.pdf
